# Supplementary material for: Melatonin-Induced Inhibition of Shiraia Hypocrellin A Biosynthesis Is Mediated by Hydrogen Peroxide and Nitric Oxide
Source: J Fungi (Basel). 2022 Aug 10;8(8):836. doi: 10.3390/jof8080836 (PMC9410495; doi:10.3390/jof8080836)
Supplement: Supplementary file 1 [file jof-08-00836-s001.zip]

Archive with 1 entries (1 files):
- jof-1840657-supplementary.pdf
